# Supplementary material for: Automated Determination of the Molecular Substructure from Nuclear Magnetic Resonance Spectra Using Neural Networks
Source: J Chem Inf Model. 2025 Aug 13;65(16):8435–47. doi: 10.1021/acs.jcim.5c00499 (PMC12381849; doi:10.1021/acs.jcim.5c00499)
Supplement: Supplementary file 2 [file ci5c00499_si_002.xls]

## Sheet: README
Model performance for different neighbor-approach substructures
The distribution of substructures and performance of the model for each of them are included in the Supporting Information, SI. 5 (Excel).
The Substructure Label column corresponds to the single number label of the neighbor-approach substructures which were one-hot encoded when conducting the actual training process. The four Atom columns and four Bond Type columns are details of the substructure labels. The Frequency column shows the number of times that each substructure was classified in the complete 13C NMR spectral dataset. The…
For each substructure label with frequency higher or equal to 10, the train/test split on the data was 80:20. The prediction accuracy on the test set are reported in the Accuracy column. Since the statistics were ran on the complete set of data, label 7 is carbon, label 17 is nitrogen, label 19 is oxygen, and label 32 is anything apart from these three as if one were to give each element a label,…
Top-1 accuracy refers to the standard definition of accuracy—i.e., the proportion of instances where the model's top prediction matches the true label. Top-3 accuracy indicates the proportion of instances where the correct substructure is among the top three predicted substructures with the highest predicted probabilities. Top-5 and Top-10 accuracies follow the same logic, measuring whether or no…
The substantial jump from Top-1 to Top-3 accuracy indicates that the model may often identify the correct substructure within a small set of similar candidates, reflecting some uncertainty or class overlap. Nevertheless, the consistently high performance at the Top-3 accuracy level and beyond suggests that the model captures meaningful and verifiable information about the correct substructure, ev…

## Sheet: Data
atom 1	atom 2	atom 3	atom 4	bond type 1	bond type 2	bond type 3	bond type 4	substructure label	Frequency	Top-1 Accuracy	Top-3 Accuracy	Top-5 Accuracy	Top-10 Accuracy
7	7	0	0	1	2	0	0	5	93816	0.986205	0.993289	0.996698	0.999361
7	7	0	0	1	1	0	0	4	41235	0.950686	0.997113	0.998917	0.99988
7	0	0	0	1	0	0	0	1	35857	0.989505	0.99902	0.99972	1
7	7	7	0	1	1	2	0	9	35508	0.85324	0.975052	0.987178	0.995679
7	7	19	0	1	2	1	0	22	14376	0.707645	0.926997	0.975551	0.991047
7	7	17	0	1	2	1	0	16	11478	0.283266	0.869193	0.94046	0.972034
7	7	7	0	1	1	1	0	8	10376	0.843813	0.977181	0.993408	0.998986
7	19	19	0	1	1	2	0	58	9952	0.804866	0.972195	0.983615	0.991063
7	19	0	0	1	1	0	0	52	9891	0.905337	0.980866	0.991944	0.997986
7	7	19	0	1	1	1	0	20	9861	0.877705	0.972823	0.990941	0.999497
7	7	32	0	1	2	1	0	27	9257	0.226681	0.866052	0.95987	0.994577
7	17	0	0	1	1	0	0	29	7650	0.685262	0.975895	0.991047	0.998623
19	0	0	0	1	0	0	0	114	7414	0.989422	0.996474	0.997179	0.999295
7	7	19	0	1	1	2	0	21	6242	0.89004	0.988048	0.993625	0.995219
7	7	7	7	1	1	1	1	10	4718	0.899687	0.977011	0.994775	1
7	17	19	0	1	1	2	0	42	4390	0.205282	0.801921	0.902761	0.966387
7	7	17	0	1	1	1	0	14	3618	0.654521	0.939271	0.967611	0.991903
7	32	0	0	1	1	0	0	67	3354	0.248529	0.963235	0.989706	1
7	17	0	0	2	1	0	0	32	3212	0.0214724	0.91411	0.981595	0.993865
17	0	0	0	1	0	0	0	75	2911	0.611018	0.991653	0.998331	1
7	7	7	19	1	1	1	1	12	2617	0.627376	0.918251	0.960076	0.986692
7	7	0	0	1	3	0	0	6	2403	0.69958	0.852941	0.905462	0.972689
32	0	0	0	1	0	0	0	130	2309	0.689805	0.989154	0.995662	0.995662
7	0	0	0	2	0	0	0	2	2274	0.916327	0.983673	0.991837	0.995918
7	17	0	0	1	2	0	0	30	2086	0.560209	0.874346	0.986911	0.997382
7	7	17	0	1	1	2	0	15	2029	0.0492958	0.220657	0.640845	0.913146
7	17	0	0	1	3	0	0	31	1942	0.424165	0.820051	0.917738	0.974293
7	7	32	0	1	1	1	0	25	1521	0.221122	0.874587	0.937294	0.9967
7	17	17	0	1	1	2	0	36	1098	0.038961	0.125541	0.411255	0.883117
7	19	19	0	1	1	1	0	57	1098	0.353712	0.886463	0.947598	0.991266
7	19	0	0	1	2	0	0	53	1074	0.969697	0.994949	0.994949	1
7	32	0	0	2	1	0	0	69	953	0.0150754	0.683417	0.889447	0.979899
7	19	0	0	2	1	0	0	54	948	0.229665	0.732057	0.976077	0.990431
7	32	32	32	1	1	1	1	74	780	0.149068	0.534161	0.888199	0.968944
7	17	17	0	2	1	1	0	37	745	0.0314465	0.0754717	0.220126	0.591195
17	19	19	0	1	1	2	0	99	675	0.24812	0.511278	0.62406	0.81203
7	7	19	19	1	1	1	1	23	645	0.447154	0.788618	0.910569	0.95935
7	7	7	17	1	1	1	1	11	635	0.21875	0.796875	0.882812	0.96875
7	17	19	0	1	2	1	0	43	633	0.0542636	0.155039	0.418605	0.782946
7	17	32	0	1	2	1	0	49	631	0.0078125	0.0078125	0.15625	0.679688
17	17	0	0	1	2	0	0	79	608	0.0336134	0.428571	0.789916	0.991597
7	17	32	0	2	1	1	0	50	591	0	0	0.0336134	0.420168
17	17	19	0	1	1	2	0	87	557	0.0540541	0.117117	0.198198	0.657658
7	0	0	0	3	0	0	0	3	548	0.263158	0.692982	0.815789	0.938596
17	17	32	0	1	2	1	0	92	483	0.049505	0.0693069	0.217822	0.60396
17	17	17	0	1	1	2	0	83	466	0.0348837	0.162791	0.244186	0.55814
7	7	7	32	1	1	1	1	13	455	0.311828	0.677419	0.817204	0.935484
7	32	32	0	2	1	1	0	73	359	0	0.0989011	0.362637	0.703297
19	19	0	0	1	1	0	0	115	357	0.8	0.973333	0.973333	1
7	32	0	0	3	1	0	0	70	338	0.180328	0.57377	0.639344	0.770492
7	32	32	0	1	1	1	0	71	325	0.0769231	0.230769	0.646154	0.953846
7	17	19	0	1	1	1	0	41	318	0.0142857	0.7	0.828571	0.985714
7	19	32	0	1	2	1	0	64	308	0.0294118	0.397059	0.676471	0.852941
7	7	32	32	1	1	1	1	28	304	0.0350877	0.192982	0.421053	0.842105
7	17	19	0	2	1	1	0	44	285	0	0	0.104167	0.3125
7	7	17	19	1	1	1	1	18	158	0.0689655	0.413793	0.793103	0.965517
17	19	0	0	1	1	0	0	93	146	0.147059	0.852941	0.970588	0.970588
17	17	32	0	1	1	2	0	91	135	0.0322581	0.225806	0.451613	0.806452
7	17	32	0	1	1	1	0	47	125	0	0.125	0.5	0.916667
7	19	32	0	2	1	1	0	65	123	0	0	0	0.346154
7	17	32	0	1	1	2	0	48	123	0	0.375	0.541667	0.875
7	19	32	0	1	1	1	0	62	114	0	0.125	0.3125	0.71875
17	17	19	0	1	2	1	0	88	111	0	0	0	0
7	7	0	0	2	2	0	0	7	99	0	0.705882	0.882353	0.941176
7	19	19	0	2	1	1	0	59	95	0	0	0.0416667	0.291667
17	17	0	0	1	1	0	0	78	94	0	0.181818	0.818182	1
7	17	17	0	1	1	1	0	35	91	0	0.176471	0.411765	0.941176
17	19	0	0	1	2	0	0	94	90	0.318182	0.681818	0.818182	0.954545
17	32	32	0	1	1	2	0	112	83	0	0.5	0.7	0.9
19	19	19	0	1	1	2	0	118	83	0	0.142857	0.214286	0.642857
17	32	32	0	2	1	1	0	113	82	0	0.0714286	0.285714	0.5
32	32	0	0	1	1	0	0	132	78	0	0.176471	0.647059	0.941176
7	7	19	32	1	1	1	1	24	71	0	0	0.0555556	0.555556
7	17	0	0	3	1	0	0	34	69	0	0.333333	0.5	0.916667
17	19	32	0	1	2	1	0	104	68	0	0	0	0.0833333
17	32	0	0	2	2	0	0	109	68	0.375	0.375	0.5	0.75
17	32	0	0	3	1	0	0	110	66	0	0.181818	0.272727	0.636364
17	19	0	0	2	2	0	0	96	65	0	0	0.2	0.533333
7	32	32	0	1	1	2	0	72	64	0.0555556	0.333333	0.388889	0.722222
17	32	0	0	1	1	0	0	106	63	0	0.0769231	0.769231	0.846154
7	7	17	32	1	1	1	1	19	61	0.0666667	0.0666667	0.2	0.466667
7	7	32	0	1	1	2	0	26	61	0	0	0.166667	0.416667
7	7	17	17	1	1	1	1	17	55	0	0	0.0909091	0.636364
17	32	0	0	2	1	0	0	108	49	0	0	0.4	1
17	17	0	0	1	3	0	0	80	49	0	0.153846	0.307692	0.538462
19	32	32	32	1	1	1	1	129	46	0	0.166667	0.5	1
7	19	19	19	1	1	1	1	60	40	0	0	0.125	0.625
19	32	0	0	1	1	0	0	123	38	0	0.285714	0.714286	1
19	19	32	0	1	2	1	0	121	36	0	0.25	0.5	0.5
32	32	32	32	1	1	1	1	135	32	0	0	0	0.25
19	19	0	0	1	2	0	0	116	31	0.5	0.75	0.75	1
17	0	0	0	3	0	0	0	77	30	0	0	0	0.0833333
7	19	32	0	1	1	2	0	63	29	0	0.714286	0.714286	1
17	19	32	0	1	1	2	0	103	28	0	0.666667	0.666667	0.666667
32	32	32	0	1	1	2	0	134	27	0	0.25	0.5	0.75
7	19	32	32	1	1	1	1	66	26	0	0	0	0.142857
32	32	32	0	1	1	1	0	133	23	0	0	0.75	1
7	19	0	0	3	1	0	0	56	22	0	0	0	0.428571
17	19	32	0	2	1	1	0	105	20	0	0	0	0
17	19	0	0	2	1	0	0	95	19	0	0	0	0.4
7	32	0	0	1	2	0	0	68	19	0	0	0	0.333333
17	19	19	0	1	1	1	0	98	16	0	0	0.25	0.5
19	19	32	0	1	1	2	0	120	14	0	0	0	0.333333
7	17	0	0	2	2	0	0	33	14	0	0.5	0.5	1
7	19	0	0	2	2	0	0	55	13	1	0	1	1
7	17	32	32	1	1	1	1	51	13	0	0	0	0
19	32	32	0	1	1	2	0	127	12	0	0	0	0.25
19	32	32	0	2	1	1	0	128	12	0	0	0	0.5
17	32	0	0	1	2	0	0	107	11	0	0	1	1
7	17	19	19	1	1	1	1	45	10	0	0	0	0
19	19	19	19	1	1	1	1	119	10	0	0	0	1
17	17	0	0	2	2	0	0	81	10	0.333333	0.333333	0.333333	0.666667
19	19	19	0	1	1	1	0	117	9
17	19	19	0	2	1	1	0	100	9
32	0	0	0	2	0	0	0	131	5
19	32	32	0	1	1	1	0	126	5
7	17	19	32	1	1	1	1	46	4
17	32	32	0	1	1	1	0	111	4
7	19	19	32	1	1	1	1	61	3
17	17	17	19	1	1	1	1	85	3
17	17	32	0	1	1	1	0	90	3
17	0	0	0	2	0	0	0	76	3
17	19	0	0	3	1	0	0	97	3
17	19	32	0	1	1	1	0	102	2
19	32	0	0	2	1	0	0	124	2
19	32	0	0	2	2	0	0	125	2
17	19	19	32	1	1	1	1	101	2
17	17	19	0	1	1	1	0	86	2
17	17	17	17	1	1	1	1	84	1
17	17	17	0	1	1	1	0	82	1
7	17	17	17	1	1	1	1	38	1
0	0	0	0	0	0	0	0	0	1
17	17	19	19	1	1	1	1	89	1
7	17	17	19	1	1	1	1	39	1
7	17	17	32	1	1	1	1	40	1
19	19	32	32	1	1	1	1	122	1
